# Supplementary material for: The muscle and neural architecture of Taenia crassiceps cysticerci revisited; implications on head-tail polarization of the larvae
Source: Front Cell Infect Microbiol. 2024 Jun 11;14:1415162. doi: 10.3389/fcimb.2024.1415162 (PMC11196405; doi:10.3389/fcimb.2024.1415162)
Supplement: Supplementary file 4 [file Table_2.xlsx]

## Sheet: Hoja1
Neuropeptide precursor gene	WFU strain	ORF strain	LogFC (<0 ----> UPinWFU)	FDR	WFU1	WFU2	WFU3	ORF1	ORF2	ORF3
npp 42	TcrWFU_10283	TcrORF_02794	-10.372	1.57904e-24	19.394	7.309	10.233	0	0	0
npp 27	TcrWFU_00804	TcrORF_00777	-3.0282	4.40583e-06	37.957	20.432	12.401	3.493	1.104	4.148
npp 15.1	TcrWFU_08484	TcrORF_02267	-2.51844	3.58204e-08	673.386	282.235	247.987	72.043	54.027	83.909
npp 31 32.2	TcrWFU_06776	TcrORF_06453	-2.50474	2.83711e-22	59.559	42.329	39.716	8.292	6.546	10.207
npp 36	TcrWFU_04467	TcrORF_05256	-2.42682	3.08308e-14	45.363	54.232	29.665	10.253	5.928	7.8
npp 1	TcrWFU_04493	TcrORF_05281	-2.16727	9.06184e-09	765.838	447.084	360.858	117.64	84.2	148.639
npp 20.1 Neuropeptide F	TcrWFU_09602	TcrORF_01137	-2.04404	9.19959e-07	5.095	4.185	3.048	0.857	0.896	1.218
npp 29	TcrWFU_01870	TcrORF_09203	-1.89967	5.2211e-07	44.986	21.171	24.42	6.527	6.996	10.821
Neuropeptide_prohormone-4	TcrWFU_03060	TcrORF_02688	-1.8743	2.29462e-13	19.707	15.922	14.682	4.233	5.62	3.714
npp 4	TcrWFU_01963	TcrORF_09294	-1.81315	0.00584452	13.15	7.294	6.389	2.522	0.971	4.173
npp 20.5	TcrWFU_05855	TcrORF_07690	-1.56994	1.22348e-07	46.666	32.783	30.042	12.973	8.595	15.399
npp 40	TcrWFU_04102	TcrORF_04940	-1.52256	0.000686118	10.355	14.638	7.998	4.319	2.084	5.111
npp 44	TcrWFU_05513	TcrORF_04021	-1.31528	0.000333279	54.584	24.878	29.781	11.971	13.548	18.375
npp 14	TcrWFU_00041	TcrORF_02442	-1.2082	0.0121013	236.229	100.371	90.213	67.433	40.66	76.621
npp 34	TcrWFU_03513	TcrORF_10528	-1.1856	1.00692e-05	98.709	60.101	62.737	35.303	26.418	35.66
npp 35	TcrWFU_02815	TcrORF_06522	-1.17587	0.000661726	553.013	319.17	335.576	187.796	124.755	222.419
npp 20.2	TcrWFU_02956	TcrORF_06664	-1.12068	0.0406345	5.454	10.872	12.363	3.664	2.664	7.057
npp 2	TcrWFU_07535	TcrORF_06763	-0.931789	0.00655399	148.266	82.98	79.708	57.739	40.423	64.986
npp 41	TcrWFU_01638	TcrORF_08976	-0.586047	0.102087	627.422	377.117	345.753	310.956	224.192	364.816
npp 5	TcrWFU_08911	TcrORF_01838	-0.575587	0.0323702	34.545	28.243	28.027	23.08	14.347	23.545
npp 30	TcrWFU_06536	TcrORF_08342	-0.56539	0.193304	56.295	26.32	22.031	24.389	19.858	26.408
npp 6	TcrWFU_03740	TcrORF_04581	-0.553083	0.210269	200.777	102.755	86.341	104.794	62.779	98.093
npp 37	TcrWFU_00951	TcrORF_07046	-0.294149	0.163255	56.73	43.177	43.487	40.729	36.038	40.144
npp 20.4	TcrWFU_00419	TcrORF_03560	-0.131467	0.769548	8.274	6.912	5.104	6.709	4.57	7.224
npp 26	TcrWFU_01956	TcrORF_09287	-0.00286053	0.998845	933.948	942.052	804.17	890.179	712.562	1074.33
npp 43	TcrWFU_08683	TcrORF_02069	0.17861	0.682615	13.583	29.523	16.958	24.563	17.872	25.641
npp 15.2	TcrWFU_08483	TcrORF_02268	0.183207	0.67805	115.715	75.345	73.75	103.126	63.072	134.879
npp 33	TcrWFU_04423	TcrORF_05212	0.553534	0.0100724	165.189	147.362	158.595	209.006	210.465	272.507
npp 20.3	TcrWFU_05604	TcrORF_03642	1.2018	0.000238929	107.156	79.86	58.851	201.496	133.76	230.583
npp 24	TcrWFU_09391	TcrORF_01356	1.75634	6.12772e-12	37.428	25.464	21.939	94.436	81.501	110.348
